# Supplementary material for: Nationwide genomic surveillance reveals the prevalence and evolution of honeybee viruses in China
Source: Microbiome. 2023 Jan 11;11:6. doi: 10.1186/s40168-022-01446-1 (PMC9832778; doi:10.1186/s40168-022-01446-1)
Supplement: Supplementary file 2 — Additional file 1: Table S1. Host and geographic information and data output for each pool. Table S2. Tagged primer pairs used in the present study and RT-PCR results. Table S3. Small RNA libraries and data generated. Table S4. Intra-species nucleotide (nt) and amino acid (aa) similarity (%) of APLV4. Table S5. Summary of results from Nanopore sequencing. Table S6. Summary of the bioinformatics resources used in this study. [file 40168_2022_1446_MOESM1_ESM.xlsx]

## Sheet: Index
Supplemental Table
Table S1	Host and geographic information and data output for each pool of samples.
Table S2	Tagged primer pairs used in the present study and RT-PCR results.
Table S3	Small RNA samples and data generated.
Table S4	Intra-species nucleotide and amino acid similarity (%) of APLV4.
Table S5	Summary of results from Nanopore seuquencing.
Table S6	Summary of the bioinformatics resources used in this study

## Sheet: S1
Table S1:Host and geographic information and data output for each pool of samples
Library	Lane	Short ID	Host	No. of Individual	Provience	Location	Year	No. of Colonies	Data generated(bp)	BioSample accession	Number of Assembled Genomes	Assembled Viral Genomes	GenBank Accession	Genome Length(bp)
Acc033-HN2019_FRMT190040204-1a	A00821:118:HMYC2DSXX:1	Acc_HeNan2019	Apis cerana	5	Henan	Central China	2019	1	8188784044	SRR13871598	1	Sacbrood virus	MZ821923	8779
Acc012-HUB2019_FRMT190040183-1a	A00920:49:HMY7MDSXX:4	Acc_Hubei2019	Apis cerana	10	Hubei	Central China	2019	2	12026452200	SRR13871621	1	Sacbrood virus	MZ821920	8779
Acc013-HUN2019_FRMT190040184-1a	A00920:49:HMY7MDSXX:3	Acc_Hunan2019	Apis cerana	5	Hunan	Central China	2019	1	12140254500	SRR13871620	2	Sacbrood virus, Apis picorna-like virus 4	MZ821921	8779
Acc-004-FJ2018_FRRL190040175-1a	A00881:18:HKYWJDSXX:4	Acc_Fujian2018	Apis cerana	5	Fujian	Eastern China	2018	1	9536494200	SRR13871630		-
Acc005-FJ2019_FRRL190040176-1a	A00821:91:HM2FFDSXX:2	Acc_Fujian2019	Apis cerana	5	Fujian	Eastern China	2019	1	15045352500	SRR13871629	4	Black queen cell virus, Sacbrood virus, Apis dicistrovirus 2, Apis picorna-like virus 4	MZ821801, MZ821919, MZ822070, MZ822080	8343, 8780, 8986, 10007
Acc015-JS2017_FRMT190040186-1a	A00920:49:HMY7MDSXX:4	Acc_Jiangsu2017	Apis cerana	5	Jiangsu	Eastern China	2017	1	11080945500	SRR13871618		-
Acc016-JX2017_FRMT190040187-1a	A00920:49:HMY7MDSXX:3	Acc_Jiangxi2017	Apis cerana	5	Jiangxi	Eastern China	2017	1	10524644100	SRR13871617	1	Apis picorna-like virus 4	MZ822088	9268
Acc017-JX2018_FRMT190040188-1a	A00920:49:HMY7MDSXX:3	Acc_Jiangxi2018	Apis cerana	20	Jiangxi	Eastern China	2018	4	11422275000	SRR13871616	2	Lake Sinai virus 3, Apis picorna-like virus 4	MZ821849, MZ822089	6043, 9292
Acc019-SD2017_FRMT190040190-1a	A00920:49:HMY7MDSXX:2	Acc_Shandong2017	Apis cerana	5	Shandong	Eastern China	2017	1	13228915800	SRR13871614	2	Black queen cell virus, Lake Sinai virus 4	MZ821804, MZ821850	8454, 6056
Acc020-SD2019_FRMT190040191-1a	A00920:49:HMY7MDSXX:4	Acc_Shandong2019	Apis cerana	5	Shandong	Eastern China	2019	1	11338101600	SRR13871613	1	Apis picorna-like virus 4	MZ822091	10033
Acc-025-SH2019_FRRL190040196-1a	A00808:60:HL2CGDSXX:4	Acc_Shanghai2019	Apis cerana	5	Shanghai	Eastern China	2019	1	23269225200	SRR13871607		-
Acc030-ZJ2019_FRMT190040201-1a	A00821:118:HMYC2DSXX:1	Acc_Zhejiang2019	Apis cerana	5	Zhejiang	Eastern China	2019	1	13700417100	SRR13871602	1	Apis rhabdovirus 4	MZ822105	13489
Acc014-JL2016_FRMT190040185-1a	A00920:49:HMY7MDSXX:3	Acc_Jilin2016	Apis cerana	5	Jilin	Northeast	2016	1	7872873000	SRR13871619	3	Black queen cell virus, Lake Sinai virus 3, Apis picorna-like virus 4	MZ821803, MZ821848, MZ822087	8449, 6042, 9859
Acc018-LN2019_FRMT190040189-1a	A00783:107:HMWG7DSXX:4	Acc_Liaoning2019	Apis cerana	5	Liaoning	Northeast	2019	1	11518755900	SRR13871615	1	Apis picorna-like virus 4	MZ822090	10048
Acc001-BJ2017_FRMT190040172-1a	A00920:49:HMY7MDSXX:3	Acc_Beijing2017	Apis cerana	5	Beijing	Northern China	2017	1	9669771300	SRR13871634	2	Chronic bee paralysis virus, Apis picorna-like virus 4	(MZ821953, MZ821954), MZ822079	(3639, 2286), 8663
Acc002-BJ2018_FRRL190040173-2a	A00881:45:HLYT3DSXX:1	Acc_Beijing2018	Apis cerana	5	Beijing	Northern China	2018	1	10157102100	SRR13871632	2	Deformed wing virus, Lake Sinai virus 3	MZ821817, MZ821847	10145, 6042
Acc003-BJ2019_FRMT190040174-1a	A00821:118:HMYC2DSXX:3	Acc_Beijing2019	Apis cerana	15	Beijing	Northern China	2019	3	10963846800	SRR13871631	2	Black queen cell virus, Chronic bee paralysis virus	MZ821800, (MZ821955, MZ821956)	8456, (3650, 2279)
Acc011-HEB2018_FRMT190040182-1a	A00920:49:HMY7MDSXX:3	Acc_Hebei2018	Apis cerana	5	Hebei	Northern China	2018	1	9894217200	SRR13871623	1	Apis picorna-like virus 4	MZ822085	9849
Acc032-HB2019_FRMT190040203-1a	A00821:118:HMYC2DSXX:1	Acc_Hebei2019	Apis cerana	10	Hebei	Northern China	2019	2	14648125800	SRR13871599		-
Acc021-SX2017_FRMT190040192-1a	A00920:49:HMY7MDSXX:4	Acc_Shanxi2017	Apis cerana	5	Shanxi	Northern China	2017	1	11299199100	SRR13871612	2	Deformed wing virus, Lake Sinai virus 3	MZ821818, MZ821851	10148, 6024
Acc027-TJ2019_FRMT190040198-1a	A00821:118:HMYC2DSXX:3	Acc_Tianjin2019	Apis cerana	5	Tianjin	Northern China	2019	1	13935689100	SRR13871605	2	Lake Sinai virus 4, Sacbrood virus	MZ821852, OM744330	6058, 8780
Acc022-SAN2017_FRMT190040193-1a	A00821:118:HMYC2DSXX:3	Acc_Shaanxi2017	Apis cerana	10	Shaanxi	Northwest	2017	2	12092635800	SRR13871610	1	Sacbrood virus	MZ821922	8789
Acc023-SAN2018_FRMT190040194-1a	A00881:68:HM2CHDSXX:1	Acc_Shaanxi2018	Apis cerana	60	Shaanxi	Northwest	2018	12	11948943600	SRR13871609	1	Apis picorna-like virus 4	MZ822092	10049
Acc024-SAN2019_FRMT190040195-1a	A00821:118:HMYC2DSXX:1	Acc_Shaanxi2019	Apis cerana	20	Shaanxi	Northwest	2019	4	11229537300	SRR13871608	1	Apis picorna-like virus 4	MZ822093	10022
Acc006-GD2019_FRMT190040177-1a	A00920:49:HMY7MDSXX:3	Acc_Guangdong2019_a	Apis cerana	5	Guangdong	Southern China	2018	1	12836725500	SRR13871628	2	Acute bee paralysis virus, Apis picorna-like virus 4	MZ821771, MZ822081	9573, 10010
Acc007-GD2019_FRMT190040178-1a	A00920:49:HMY7MDSXX:3	Acc_Guangdong2019_b	Apis cerana	20	Guangdong	Southern China	2019	4	11983537500	SRR13871627	1	Apis picorna-like virus 4	MZ822082	10011
Acc009-HN2018_FRMT190040180-1a	A00920:49:HMY7MDSXX:3	Acc_Hainan2018	Apis cerana	10	Hainan	Southern China	2018	2	9235258800	SRR13871625	1	Apis picorna-like virus 4	MZ822084	9826
Acc010-HN2019_FRMT190040181-1a	A00821:118:HMYC2DSXX:3	Acc_Hainan2019	Apis cerana	25	Hainan	Southern China	2019	5	11944540200	SRR13871624	2	Black queen cell virus, Lake Sinai virus 8	MZ821802, OM744325	8457, 5863
Acc031-CQ2019_FRMT190040202-1a	A00821:118:HMYC2DSXX:1	Acc_Chongqing2019	Apis cerana	15	Chongqing	Southwest	2019	3	12097366800	SRR13871601		-
Acc-008-GZ2019_FRRL190040179-1a	A00808:60:HL2CGDSXX:2	Acc_GuiZhou2019	Apis cerana	5	Guizhou	Southwest	2019	1	10704637200	SRR13871626	1	Apis picorna-like virus 4	MZ822083	9977
Acc026-SC2019_FRMT190040197-1a	A00821:118:HMYC2DSXX:3	Acc_Sichuan2019	Apis cerana	15	Sichuan	Southwest	2019	3	12334962300	SRR13871606	2	Chronic bee paralysis virus, Apis rhabdovirus 3	(MZ821957, MZ821958), MZ822104	(3633, 2270), 13131
Acc028-YN2018_FRMT190040199-1a	A00821:118:HMYC2DSXX:1	Acc_Yunnan2018	Apis cerana	5	Yunnan	Southwest	2018	1	13219349700	SRR13871604		-
Acc029-YN2019_FRMT190040200-1a	A00821:118:HMYC2DSXX:1	Acc_Yunnan2019	Apis cerana	5	Yunnan	Southwest	2019	1	14905069500	SRR13871603	4	Apis picorna-like virus 3, Apis picorna-like virus 5, Apis picorna-like virus 6, Apis polycipivirus	MZ822078, MZ822095, MZ822096, MZ822098	10702, 10503, 11354, 11714
Am013-HN2018_FRMT190040224-1a	A00821:118:HMYC2DSXX:1	Am_Henan2018_Mi	Apis mellifera	5	Henan	Central China	2018	1	10065741000	SRR13871663	1	Deformed wing virus	MZ821824	10146
Am021-HN2016_FRMT190040235-1a	A00821:118:HMYC2DSXX:1	Am_Henan2016	Apis mellifera	15	Henan	Central China	2016	3	12600381900	SRR13871692		-
Am022-HN2017_FRMT190040237-1a	A00821:118:HMYC2DSXX:1	Am_Henan2017	Apis mellifera	35	Henan	Central China	2017	7	11660419200	SRR13871690	6	Deformed wing virus, Lake Sinai virus 3, Lake Sinai virus 3, Lake Sinai virus 8, Lake Sinai virus 8, Varroa orthomyxovirus 1	MZ821828, MZ821878, MZ821881, MZ821879, MZ821880, (MZ822011, MZ822012, MZ822013, MZ822014, MZ822015, MZ822016)	10146, 6042, 6035, 5869, 5870, (2343, 2263, 2021, 1615, 1497, 981)
Am023-HN2018_FRMT190040238-1a	A00821:118:HMYC2DSXX:1	Am_Henan2018	Apis mellifera	45	Henan	Central China	2018	9	13047810900	SRR13871689	1	Lake Sinai virus 3	MZ821882	6067
Am024-HN2019_FRMT190040240-1a	A00821:118:HMYC2DSXX:1	Am_Henan2019	Apis mellifera	15	Henan	Central China	2019	3	13714700400	SRR13871688	2	Black queen cell virus, Lake Sinai virus 8	MZ821809, MZ821883	8456, 5871
AM-076-HN2017-2_FRMT190040294-1a	A00917:18:HMVKNDSXX:2	AM_Henan2017-2	Apis mellifera	5	Henan	Central China	2017	1	13463844000	SRR13871640		-
AM-077-HN2017-3_FRRL190040295-2a	A00808:82:HLLJCDSXX:3	AM_Henan2017-3	Apis mellifera	5	Henan	Central China	2017	1	26735908500	SRR13871639	1	Black queen cell virus	MZ821805	8451
AM-078-HN2017-4_FRMT190040296-1a	A00917:18:HMVKNDSXX:2	AM_Henan2017-4	Apis mellifera	5	Henan	Central China	2017	1	13283802600	SRR13871638		-
AM-079-HN2017-5_FRMT190040297-1a	A00917:18:HMVKNDSXX:2	AM_Henan2017-5	Apis mellifera	5	Henan	Central China	2017	1	10822483500	SRR13871637	3	Apis rhabdovirus 1, Lake Sinai virus 4, Chronic bee paralysis virus	MZ821788, MZ821855, (MZ821961, MZ821962)	14593, 6037, 3635, 2284
AM-080-HN2017-6_FRMT190040298-1a	A00917:18:HMVKNDSXX:2	AM_Henan2017-6	Apis mellifera	5	Henan	Central China	2017	1	11777615100	SRR13871636	1	Sacbrood virus	MZ821926	8779
AM-081-HN2017-8_FRMT190040299-1a	A00917:18:HMVKNDSXX:2	AM_Henan2017-8	Apis mellifera	5	Henan	Central China	2017	1	11314480800	SRR13871635	1	Apis iflavirus 2	MZ822076	9356
Am028-HUB2016_FRMT190040246-1a	A00877:76:HMYKYDSXX:4	Am_Hubei2016	Apis mellifera	5	Hubei	Central China	2016	1	11882124300	SRR13871684	4	Lake Sinai virus 2, Lake Sinai virus 3, Lake Sinai virus 4, Apis rhabdovirus 5	MZ821886, MZ821885, MZ821884, MZ822108	5891, 6175, 6134, 13405
Am029-HUB2017_FRMT190040247-1a	A00877:76:HMYKYDSXX:4	Am_Hubei2017	Apis mellifera	30	Hubei	Central China	2017	6	12722897100	SRR13871683	2	Lake Sinai virus 3, Apis rhabdovirus 1	MZ821887, OM744318	6045, 14589
Am030-HUB2018_FRMT190040249-1a	A00877:76:HMYKYDSXX:4	Am_Hubei2018	Apis mellifera	5	Hubei	Central China	2018	1	11081266800	SRR13871682	1	Deformed wing virus	MZ821830	10146
Am031-HUB2019_FRMT190040250-1a	A00877:76:HMYKYDSXX:4	Am_Hubei2019	Apis mellifera	35	Hubei	Central China	2019	7	11997720300	SRR13871681	3	Israeli acute paralysis virus, Lake Sinai virus 8, Varroa orthomyxovirus 1	MZ821841, MZ821888, (MZ822017, MZ822018, MZ822019, MZ822020, MZ822021, MZ822022)	9550, 5870, (2339, 2259, 2021, 1629, 1497, 992)
Am017-HUN2018_FRMT190040230-1a	A00821:118:HMYC2DSXX:1	Am_Hunan2018_Mi	Apis mellifera	5	Hunan	Central China	2018	1	12016100700	SRR13871661		-
Am032-HUN2017_FRMT190040252-1a	A00877:76:HMYKYDSXX:4	Am_Hunan2017	Apis mellifera	30	Hunan	Central China	2017	6	13236802800	SRR13871679	3	Apis rhabdovirus 1, Lake Sinai virus 3, Sacbrood virus	MZ821792, MZ821889, MZ821933	14585, 6024, 8828
Am033-HUN2018_FRMT190040253-1a	A00877:76:HMYKYDSXX:4	Am_Hunan2018	Apis mellifera	15	Hunan	Central China	2018	3	17773739100	SRR13871678	1	Lake Sinai virus 8	MZ821890	5872
Am034-HUN2019_FRMT190040254-1a	A00877:76:HMYKYDSXX:4	Am_Hunan2019	Apis mellifera	5	Hunan	Central China	2019	1	12683235000	SRR13871677	4	Deformed wing virus, Lake Sinai virus 3, Lake Sinai virus 8, Varroa orthomyxovirus 1	MZ821832, MZ821892, MZ821891, (MZ822023, MZ822024, MZ822025, MZ822026, MZ822027, MZ822028)	10139, 6094, 5885, (2345, 2264, 2021, 1628, 1497, 989)
AM-HUN-2017-3-1_FRMT190040305-1a	A00917:18:HMVKNDSXX:2	AM_Hunan2017-3	Apis mellifera	5	Hunan	Central China	2017	1	11836140000	SRR13871648	2	Lake Sinai virus 4, Sacbrood virus	MZ821861, MZ821928	6047, 8828
AM-HUN-2017-4-1_FRMT190040306-1a	A00917:18:HMVKNDSXX:2	AM_Hunan2017-4-1	Apis mellifera	5	Hunan	Central China	2017	1	11108246400	SRR13871647	1	Apis rhabdovirus 1	OM744315	14580
AM-HUN-2017-4-2_FRRL190040315-1a	A00808:60:HL2CGDSXX:4	AM_Hunan2017-4-2	Apis mellifera	5	Hunan	Central China	2017	1	11880151500	SRR13871646		-
AM-HUN-2017-4-3_FRMT190040307-1a	A00917:18:HMVKNDSXX:2	AM_Hunan2017-4-3	Apis mellifera	5	Hunan	Central China	2017	1	13428870600	SRR13871645	2	Lake Sinai virus 3, Lake Sinai virus 4	MZ821863, MZ821862	6042, 6036
Am001-AH2017_FRMT190040205-1a	A00821:118:HMYC2DSXX:1	Am_Anhui2017	Apis mellifera	10	Anhui	Eastern China	2017	2	9862576800	SRR13871702	1	Chronic bee paralysis virus	(MZ821965, MZ821966)	(3645, 2285)
Am001-AH2018_FRRL190040206-1a	A00881:45:HLYT3DSXX:1	Am_Anhui2018_Mi	Apis mellifera	5	Anhui	Eastern China	2018	1	11717302200	SRR13871670	2	Chronic bee paralysis virus, Acute bee paralysis virus	(MZ821967, MZ821968)	(3660, 2282)
Am002-AH2018_FRMT190040207-1a	A00821:118:HMYC2DSXX:1	Am_Anhui2018	Apis mellifera	15	Anhui	Eastern China	2018	3	12904681500	SRR13871701	1	Acute bee paralysis virus	MZ821774	9580
Am003-AH2019_FRMT190040208-1a	A00821:118:HMYC2DSXX:1	Am_Anhui2019	Apis mellifera	15	Anhui	Eastern China	2019	3	13008981600	SRR13871691		-
AM-AH-2017-3_FRMT190040300-1a	A00917:18:HMVKNDSXX:2	AM_Anhui2017-3	Apis mellifera	5	Anhui	Eastern China	2017	1	13961904300	SRR13871649	1	Chronic bee paralysis virus	(MZ821963, MZ821964)	(3644, 2283)
Am008-FJ2019_FRMT190040216-1a	A00821:118:HMYC2DSXX:1	Am_Fujian2019	Apis mellifera	5	Fujian	Eastern China	2019	1	12512237400	SRR13871664	3	Lake Sinai virus 2, Lake Sinai virus 4, Sacbrood virus	MZ821872, MZ821871, MZ821930	5883, 6032, 8781
AM-FZ-2019-3-1_FRMT190040301-1a	A00917:18:HMVKNDSXX:2	AM_Fujian2019-3	Apis mellifera	5	Fujian	Eastern China	2019	1	11467707300	SRR13871650	5	Acute bee paralysis virus, Deformed wing virus, Lake Sinai virus 2, Lake Sinai virus 4, Sacbrood virus	MZ821773, MZ821819, MZ821857, MZ821856, MZ821927	9541, 10140, 5884, 6034, 8779
Am038-JS2017_FRMT190040258-1a	A00877:76:HMYKYDSXX:4	Am_Jiangsu2017	Apis mellifera	40	Jiangsu	Eastern China	2017	8	11061041400	SRR13871673	1	Sacbrood virus	MZ821934	8825
Am039-JS2018_FRMT190040259-1a	A00877:76:HMYKYDSXX:4	Am_Jiangsu2018	Apis mellifera	5	Jiangsu	Eastern China	2018	1	10765828500	SRR13871672	1	Chronic bee paralysis virus	(MZ821983, MZ821984)	(3652, 2283)
Am040-JS2019_FRMT190040260-1a	A00877:76:HMYKYDSXX:4	Am_Jiangsu2019	Apis mellifera	20	Jiangsu	Eastern China	2019	4	13194148200	SRR13871577	7	Black queen cell virus, Israeli acute paralysis virus, Lake Sinai virus 2, Lake Sinai virus 3, Lake Sinai virus 3, Lake Sinai virus 8, Chronic bee paralysis virus	MZ821811, MZ821842, MZ821894, MZ821896, OM744329, MZ821895, (MZ821985, MZ821986)	8455, 9573, 5968, 6047, 6031, 6016, (3658, 2284)
AM-JS-2017-1_FRMT190040308-1a	A00917:18:HMVKNDSXX:2	AM_Jiangsu2017-1	Apis mellifera	5	Jiangsu	Eastern China	2017	1	12516090300	SRR13871585	2	Deformed wing virus, Lake Sinai virus 4	MZ821821, MZ821864	10167, 6036
AM-JS-2017-3-1_FRMT190040309-1a	A00917:18:HMVKNDSXX:2	AM_Jiangsu2017-3-1	Apis mellifera	5	Jiangsu	Eastern China	2017	1	11153582100	SRR13871644	1	Black queen cell virus	MZ821807	8450
AM-JS-2017-3-2_FRMT190040310-1a	A00917:18:HMVKNDSXX:2	AM_Jiangsu2017-3-2	Apis mellifera	5	Jiangsu	Eastern China	2017	1	11027459100	SRR13871587		-
AM-JS-2017-4-1_FRMT190040311-1a	A00917:18:HMVKNDSXX:2	AM_Jiangsu2017-4-1	Apis mellifera	5	Jiangsu	Eastern China	2017	1	11667762000	SRR13871584		-
AM-JS-2017-4-2_FRMT190040312-1a	A00917:18:HMVKNDSXX:2	AM_Jiangsu2017-4-2	Apis mellifera	5	Jiangsu	Eastern China	2017	1	13759614900	SRR13871583		-
Am041-JX2018_FRMT190040261-1a	A00877:76:HMYKYDSXX:4	Am_Jiangxi2018	Apis mellifera	25	Jiangxi	Eastern China	2018	5	13340465700	SRR13871729	3	Lake Sinai virus 2, Lake Sinai virus 3, Lake Sinai virus 8	MZ821899, MZ821897, MZ821898	5871, 6044, 5977
Am047-SD2016_FRMT190040266-1a	A00877:76:HMYKYDSXX:4	Am_Shandong2016	Apis mellifera	5	Shandong	Eastern China	2016	1	12109162200	SRR13871723		-
Am048-SD2017_FRMT190040267-1a	A00877:76:HMYKYDSXX:4	Am_Shandong2017	Apis mellifera	25	Shandong	Eastern China	2017	5	12946412700	SRR13871722	1	Lake Sinai virus 3	MZ821907	6041
Am049-SD2019_FRMT190040268-1a	A00877:76:HMYKYDSXX:4	Am_Shandong2019	Apis mellifera	5	Shandong	Eastern China	2019	1	12537360300	SRR13871721	3	Apis rhabdovirus 1, Black queen cell virus, Sacbrood virus	MZ821793, MZ821814, MZ821935	14595, 8455, 8828
AM-SD-2017-4_FRMT190040314-1a	A00917:18:HMVKNDSXX:2	AM_Shandong2017-4	Apis mellifera	5	Shandong	Eastern China	2017	1	11507200500	SRR13871581	2	Lake Sinai virus 3, Lake Sinai virus 8	MZ821866, MZ821865	6050, 5915
Am056-SH2019_FRMT190040275-1a	A00877:76:HMYKYDSXX:4	Am_Shanghai2019	Apis mellifera	5	Shanghai	Eastern China	2019	1	7409556300	SRR13871713	3	Black queen cell virus, Lake Sinai virus 2, Lake Sinai virus 4	MZ821815, MZ821912, MZ821911	8458, 6019, 6057
Am031-ZJ2018_FRMT190040251-1a	A00877:76:HMYKYDSXX:4	Am_Zhejiang2018_Mi	Apis mellifera	5	Zhejiang	Eastern China	2018	1	9837832800	SRR13871654	3	Deformed wing virus, Varroa destructor virus 3/5, Apis nora virus 2	MZ821831, MZ821938, MZ822097	10151, 4181, 10751
Am062-ZJ2016_FRMT190040281-1a	A00917:18:HMVKNDSXX:1	Am_Zhejiang2016	Apis mellifera	10	Zhejiang	Eastern China	2016	2	12837708000	SRR13871707	4	Lake Sinai virus 3, Lake Sinai virus 3, Lake Sinai virus 3, Lake Sinai virus 4	MZ821914, MZ821915, MZ821916, MZ821913	6048, 6043, 6042, 6053
Am063-ZJ2017_FRMT190040282-1a	A00917:18:HMVKNDSXX:1	Am_Zhejiang2017	Apis mellifera	5	Zhejiang	Eastern China	2017	1	13104348900	SRR13871705		-
Am064-ZJ2018_FRMT190040283-1a	A00917:18:HMVKNDSXX:2	Am_Zhejiang2018	Apis mellifera	5	Zhejiang	Eastern China	2018	1	14988694200	SRR13871704		-
Am065-ZJ2019_FRMT190040284-1a	A00917:18:HMVKNDSXX:1	Am_Zhejiang2019	Apis mellifera	5	Zhejiang	Eastern China	2019	1	16719520800	SRR13871703	2	Israeli acute paralysis virus, Apis picorna-like virus 1	MZ821843, MZ822067	9537, 8530
Am015-HLJ2018_FRMT190040227-1a	A00821:118:HMYC2DSXX:1	Am_Heilongjiang2018_Mi	Apis mellifera	5	Heilongjiang	Northeast	2018	1	12523457700	SRR13871662	3	Acute bee paralysis virus, Apis rhabdovirus 1, Apis rhabdovirus 2	MZ821777, MZ821790, MZ821796	9569, 14583, 14001
Am025-HLJ2017_FRMT190040241-1a	A00821:118:HMYC2DSXX:1	Am_Heilongjiang2017	Apis mellifera	50	Heilongjiang	Northeast	2017	10	13448112600	SRR13871687	4	Israeli acute paralysis virus, Chronic bee paralysis virus, Lake Sinai virus 4, Apis rhabdovirus 5	MZ821840, (MZ821979, MZ821980), OM744328, MZ822106	9566, (3650, 2287), 6051, 13395
Am026-HLJ2018_FRMT190040243-1a	A00821:118:HMYC2DSXX:1	Am_Heilongjiang2018	Apis mellifera	60	Heilongjiang	Northeast	2018	12	10315804200	SRR13871686	2	Apis rhabdovirus 1, Chronic bee paralysis virus	MZ821791, (MZ821981, MZ821982)	14588, (3632, 2284)
Am027-HLJ2019_FRMT190040244-1a	A00821:118:HMYC2DSXX:1	Am_Heilongjiang2019	Apis mellifera	30	Heilongjiang	Northeast	2019	6	11699380200	SRR13871685	3	Varroa destructor virus 5, Apis hypovirus 3, Apis rhabdovirus 5	MZ821951, MZ822103, MZ822107	4159, 11285, 13268
Am019-JL2018-10_FRMT190040233-1a	A00821:118:HMYC2DSXX:1	Am_Jilin2018-10_Mi	Apis mellifera	5	Jilin	Northeast	2018	1	12046536600	SRR13871660	1	Chronic bee paralysis virus	(MZ821973, MZ821974)	(3649, 2283)
Am021-JL2018-8_FRMT190040236-1a	A00821:118:HMYC2DSXX:1	Am_Jilin2018-8_Mi	Apis mellifera	5	Jilin	Northeast	2018	1	12713454000	SRR13871659	2	Acute bee paralysis virus, Deformed wing virus	MZ821779, MZ821827	9574, 10100
Am035-JL2017_FRMT190040255-1a	A00877:76:HMYKYDSXX:4	Am_Jilin2017	Apis mellifera	5	Jilin	Northeast	2017	1	11731069500	SRR13871676	2	Black queen cell virus, Lake Sinai virus 4	MZ821810, MZ821893	8452, 6036
Am036-JL2018_FRMT190040256-1a	A00877:76:HMYKYDSXX:4	Am_Jilin2018	Apis mellifera	10	Jilin	Northeast	2018	2	13634403600	SRR13871675	8	Bee Macula-like virus, Varroa destructor virus 3, Varroa destructor virus 3/5, Varroa destructor virus 5, Varroa orthomyxovirus 1, Apis dicistrovirus 3, Apis hypovirus 1, Apis hypovirus 2	MZ821798, MZ821941, MZ821946, MZ821952, (MZ822029, MZ822030, MZ822031, MZ822032, MZ822033, MZ822034), MZ822071, MZ822101, MZ822102	6296, 4157, 4186, 4160, (2344, 2263, 2021, 1628, 1497, 991), 9068, 13685, 11061
Am037-JL2019_FRMT190040257-1a	A00877:76:HMYKYDSXX:4	Am_Jilin2019	Apis mellifera	5	Jilin	Northeast	2019	1	11406834600	SRR13871674		-
Am043-LN2017_FRMT190040262-1a	A00877:76:HMYKYDSXX:4	Am_Liaoning2017	Apis mellifera	10	Liaoning	Northeast	2017	2	12759355200	SRR13871727	7	Black queen cell virus, Lake Sinai virus 3, Lake Sinai virus 3, Lake Sinai virus 3, Lake Sinai virus 4, Lake Sinai virus 8, Chronic bee paralysis virus	MZ821812, MZ821900, MZ821903, MZ821904, MZ821901, MZ821902, (MZ821987, MZ821988)	8453, 6044, 6073, 6160, 6049, 5868, (3649, 2284)
Am044-LN2018_FRMT190040263-1a	A00877:76:HMYKYDSXX:4	Am_Liaoning2018	Apis mellifera	10	Liaoning	Northeast	2018	2	12828783600	SRR13871726	2	Lake Sinai virus 4, Apis picorna-like virus 2	MZ821905, MZ822068	6054, 8588
Am045-LN2019_FRMT190040264-1a	A00877:76:HMYKYDSXX:4	Am_Liaoning2019	Apis mellifera	15	Liaoning	Northeast	2019	3	12309819600	SRR13871725	1	Lake Sinai virus 3	MZ821906	6046
AM-LN-2017-11_FRRL190040313-1a	A00821:67:HKY5KDSXX:4	AM_Liaoning2017-11	Apis mellifera	5	Liaoning	Northeast	2017	1	23980636200	SRR13871580	2	Deformed wing virus, Apis cripavirus	MZ821822, MZ822074	10135, 7787
Am003-BJ2018_FRMT190040209-1a	A00821:118:HMYC2DSXX:1	Am_Beijing2018_Mi	Apis mellifera	5	Beijing	Northern China	2018	1	12363139500	SRR13871669	1	Acute bee paralysis virus	MZ821775	9573
Am004-BJ2016_FRMT190040210-1a	A00821:118:HMYC2DSXX:1	Am_Beijing2016	Apis mellifera	5	Beijing	Northern China	2016	1	12041803200	SRR13871680	4	Apis rhabdovirus 1, Apis rhabdovirus 2, Lake Sinai virus 4, Sacbrood virus	MZ821789, MZ821795, MZ821867, MZ821929	14582, 13984, 6033, 8830
Am005-BJ2017_FRMT190040211-1a	A00821:118:HMYC2DSXX:1	Am_Beijing2017	Apis mellifera	10	Beijing	Northern China	2017	2	13589954100	SRR13871728	1	Chronic bee paralysis virus	(OM744323, OM744324)	(3642, 2284)
Am006-BJ2018_FRMT190040213-1a	A00821:118:HMYC2DSXX:1	Am_Beijing2018	Apis mellifera	10	Beijing	Northern China	2018	2	16902242100	SRR13871717	2	Lake Sinai virus 3, Varroa orthomyxovirus 1	MZ821868, (MZ821999, MZ822000, MZ822001, MZ822002, MZ822003, MZ822004)	6042, (2340, 2264, 2021, 1633, 1496, 987)
Am007-BJ2019_FRMT190040214-1a	A00821:118:HMYC2DSXX:1	Am_Beijing2019	Apis mellifera	30	Beijing	Northern China	2019	6	12941561100	SRR13871706	4	Black queen cell virus, Deformed wing virus, Lake Sinai virus 2, Lake Sinai virus 8	MZ821808, MZ821823, MZ821869, MZ821870	8450, 10140, 5900, 5966
Am007-HB2018-9_FRMT190040215-1a	A00821:118:HMYC2DSXX:1	Am_Hebei2018-9_Mi	Apis mellifera	5	Hebei	Northern China	2018	1	12213726600	SRR13871667	1	Varroa destructor virus 3/5	MZ821939	4177
Am009-HB2018-10_FRMT190040218-1a	A00821:118:HMYC2DSXX:1	Am_Hebei2018-10_Mi	Apis mellifera	5	Hebei	Northern China	2018	1	10363844700	SRR13871666	1	Acute bee paralysis virus	MZ821776	9568
Am011-HB2018-11_FRMT190040221-1a	A00821:118:HMYC2DSXX:1	Am_Hebei2018-11_Mi	Apis mellifera	5	Hebei	Northern China	2018	1	10265835900	SRR13871665	2	Lake Sinai virus 3, Sacbrood virus	MZ821874, MZ821931	6044, 8778
Am017-HB2016_FRMT190040229-1a	A00821:118:HMYC2DSXX:1	Am_Hebei2016	Apis mellifera	10	Hebei	Northern China	2016	2	12012034200	SRR13871589	2	Apis rhabdovirus 1, Apis rhabdovirus 2	OM744316, OM744319	14594, 13985
Am018-HB2017_FRMT190040231-1a	A00821:118:HMYC2DSXX:1	Am_Hebei2017	Apis mellifera	30	Hebei	Northern China	2017	6	13334401500	SRR13871695	4	Deformed wing virus, Lake Sinai virus 4, Chronic bee paralysis virus, Apis virga-like virus	MZ821826, MZ821875, (MZ821971, MZ821972, MZ822099)	10140, 6054, (3624, 2284), 10401
Am019-HB2018_FRMT190040232-1a	A00821:118:HMYC2DSXX:1	Am_Hebei2018	Apis mellifera	50	Hebei	Northern China	2018	10	12072713400	SRR13871694	4	Acute bee paralysis virus, Lake Sinai virus 2, Lake Sinai virus 4, Varroa orthomyxovirus 1	MZ821778, MZ821876, OM744327, (MZ822005, MZ822006, MZ822007, MZ822008, MZ822009, MZ822010)	9561, 5914, 6090, (2351, 2256, 2024, 1628, 1470, 986)
Am020-HB2019_FRMT190040234-1a	A00821:118:HMYC2DSXX:1	Am_Hebei2019	Apis mellifera	5	Hebei	Northern China	2019	2	10834603500	SRR13871693	2	Lake Sinai virus 3, Chronic bee paralysis virus	MZ821877, (MZ821975, MZ821976)	6045, (3648, 2286)
AM-069-HB2018-5_FRMT190040287-1a	A00917:18:HMVKNDSXX:2	AM_Hebei2018-5	Apis mellifera	5	Hebei	Northern China	2018	1	14150033700	SRR13871579	1	Apis iflavirus 1	MZ822075	10521
AM-070-HB2018-6_FRMT190040288-1a	A00917:18:HMVKNDSXX:2	AM_Hebei2018-6	Apis mellifera	5	Hebei	Northern China	2018	1	12320672100	SRR13871578	2	Lake Sinai virus 3, Lake Sinai virus 4	MZ821854, OM744326	6048, 6052
AM-071-HB2018-7_FRMT190040289-1a	A00917:18:HMVKNDSXX:2	AM_Hebei2018-7	Apis mellifera	5	Hebei	Northern China	2018	1	13677743100	SRR13871576	1	Sacbrood virus	MZ821924	8827
AM-072-HB2018-8_FRMT190040290-1a	A00917:18:HMVKNDSXX:2	AM_Hebei2018-8	Apis mellifera	5	Hebei	Northern China	2018	1	15129060000	SRR13871575	1	Sacbrood virus	MZ821925	8830
AM-073-HB2018-9_FRMT190040291-1a	A00917:18:HMVKNDSXX:2	AM_Hebei2018-9	Apis mellifera	5	Hebei	Northern China	2018	1	18017907000	SRR13871643		-
AM-074-HB2018-10_FRMT190040292-1a	A00917:18:HMVKNDSXX:2	AM_Hebei2018-10	Apis mellifera	5	Hebei	Northern China	2018	1	16547635200	SRR13871642	1	Acute bee paralysis virus	MZ821772	9562
AM-075-HB2018-11_FRRL190040293-1a	A00808:60:HL2CGDSXX:4	AM_Hebei2018-11	Apis mellifera	20	Hebei	Northern China	2018	4	13635679500	SRR13871641	2	Bee Macula-like virus, Chronic bee paralysis virus	MZ821797, (MZ821959, MZ821960)	6303, (3649, 2315)
AM-HB-2017-6-2_FRMT190040304-1a	A00917:18:HMVKNDSXX:2	AM_Hebei2017-6	Apis mellifera	5	Hebei	Northern China	2017	1	11667257400	SRR13871582	1	Lake Sinai virus 4	MZ821860	6037
Am046-NMG2019_FRMT190040265-1a	A00877:76:HMYKYDSXX:4	Am_Neimenggu2019	Apis mellifera	5	Neimenggu	Northern China	2019	1	11867724900	SRR13871724	3	Black queen cell virus, Deformed wing virus, Chronic bee paralysis virus	MZ821813, MZ821833, (MZ821989, MZ821990)	8458, 10147, (3650, 2284)
Am023-SX2018_FRMT190040239-1a	A00821:118:HMYC2DSXX:3	Am_Shanxi2018_Mi	Apis mellifera	5	Shanxi	Northern China	2018	1	10695639600	SRR13871658	3	Acute bee paralysis virus, Chronic bee paralysis virus, Apis rhabdovirus 1	MZ821780, (MZ821977, MZ821978), OM744317	9565, (3644, 2286), 14582
Am050-SX2017_FRMT190040269-1a	A00877:76:HMYKYDSXX:4	Am_Shanxi2017	Apis mellifera	15	Shanxi	Northern China	2017	3	11121279900	SRR13871720	2	Deformed wing virus, Sacbrood virus	MZ821834, MZ821936	10149, 8782
Am051-SX2018_FRMT190040270-1a	A00877:76:HMYKYDSXX:4	Am_Shanxi2018	Apis mellifera	30	Shanxi	Northern China	2018	6	11700484800	SRR13871719	3	Chronic bee paralysis virus, Varroa orthomyxovirus 1, Acute bee paralysis virus	(MZ821991, MZ821992), (MZ822035, MZ822036, MZ822037, MZ822038, MZ822039, MZ822040, OM744313)	(3654, 2283), (2350, 2282, 2021, 1628, 1497, 989, 9576)
Am052-SX2019_FRMT190040271-1a	A00877:76:HMYKYDSXX:4	Am_Shanxi2019	Apis mellifera	25	Shanxi	Northern China	2019	5	11955618300	SRR13871718	3	Lake Sinai virus 3, Lake Sinai virus 8, Sacbrood virus	MZ821909, MZ821908, MZ821937	6030, 5913, 8783
Am027-TJ2019_FRMT190040245-1a	A00877:76:HMYKYDSXX:4	Am_Tianjin2019_Mi	Apis mellifera	5	Tianjin	Northern China	2019	1	12025568700	SRR13871656	1	Deformed wing virus	MZ821829	10145
Am058-TJ2018_FRMT190040277-1a	A00877:76:HMYKYDSXX:4	Am_Tianjin2018	Apis mellifera	35	Tianjin	Northern China	2018	7	10682849100	SRR13871711	2	Acute bee paralysis virus, Deformed wing virus	MZ821782, MZ821835	9574, 10146
Am059-TJ2019_FRMT190040278-1a	A00877:76:HMYKYDSXX:4	Am_Tianjin2019	Apis mellifera	25	Tianjin	Northern China	2019	5	12298410600	SRR13871710	3	Black queen cell virus, Deformed wing virus, Varroa orthomyxovirus 1	MZ821816, MZ821836, (MZ822041, MZ822042, MZ822043, MZ822044, MZ822045, MZ822046)	8457, 10173, (2341, 2254, 2019, 1626, 1485, 987)
Am005-GS2018_FRMT190040212-1a	A00821:118:HMYC2DSXX:1	Am_Gansu2018_Mi	Apis mellifera	5	Gansu	Northwest	2018	1	13607785800	SRR13871668		-
Am009-GS2017_FRMT190040217-1a	A00821:118:HMYC2DSXX:1	Am_Gansu2017	Apis mellifera	5	Gansu	Northwest	2017	1	14803243800	SRR13871653		-
Am010-GS2018_FRMT190040219-1a	A00821:118:HMYC2DSXX:1	Am_Gansu2018	Apis mellifera	10	Gansu	Northwest	2018	2	12974464800	SRR13871586	2	Lake Sinai virus 8, Chronic bee paralysis virus	MZ821873, (MZ821969, MZ821970)	6071, (3640, 2283)
Am011-GS2019_FRMT190040220-1a	A00821:118:HMYC2DSXX:1	Am_Gansu2019	Apis mellifera	5	Gansu	Northwest	2019	1	10206929400	SRR13871700		-
Am053-SAX2017_FRMT190040272-1a	A00877:76:HMYKYDSXX:4	Am_Shaanxi2017	Apis mellifera	5	Shaanxi	Northwest	2017	1	13519981200	SRR13871716	1	Apis dicistrovirus 4	MZ822072	8934
Am054-SAX2018_FRMT190040273-1a	A00877:76:HMYKYDSXX:4	Am_Shaanxi2018	Apis mellifera	60	Shaanxi	Northwest	2018	12	10671762300	SRR13871715	1	Lake Sinai virus 2	MZ821910	5916
Am-055-SAX2019_FRRL190040274-1a	A00808:60:HL2CGDSXX:4	Am_Shaanxi2019	Apis mellifera	10	Shaanxi	Northwest	2019	2	12921060000	SRR13871714	2	Lake Sinai virus 2, Chronic bee paralysis virus	MZ821853	5885
Am029-XJ2018_FRMT190040248-1a	A00877:76:HMYKYDSXX:4	Am_XinJing2018_Mi	Apis mellifera	5	Xinjiang	Northwest	2018	1	12637122000	SRR13871655	1	Acute bee paralysis virus	MZ821781	9577
Am060-XJ2018_FRMT190040279-1a	A00917:17:HMTKGDSXX:4	Am_Xinjiang2018	Apis mellifera	5	Xinjiang	Northwest	2018	1	10745949000	SRR13871709		-
Am012-GD2016_FRMT190040222-1a	A00821:118:HMYC2DSXX:1	Am_Guangdong2016	Apis mellifera	5	Guangdong	Southern China	2016	1	9935255400	SRR13871633	2	Sacbrood virus, Apis picorna-like virus 4	MZ821932, MZ822094	8778, 9994
Am013-GD2017_FRMT190040223-1a	A00821:118:HMYC2DSXX:1	Am_Guangdong2017	Apis mellifera	5	Guangdong	Southern China	2017	1	10529476500	SRR13871622		-
AM-GD-2017-3_FRMT190040302-1a	A00917:18:HMVKNDSXX:2	AM_Guangdong2017-3	Apis mellifera	5	Guangdong	Southern China	2017	1	12304140000	SRR13871651	2	Black queen cell virus, Lake Sinai virus 3	MZ821806, MZ821858	8450, 6026
Am014-GX2018_FRRL190040225-2a	A00881:45:HLYT3DSXX:1	Am_GuangXi2018	Apis mellifera	5	Guangxi	Southern China	2018	1	10206472800	SRR13871611		-
AM-GX-2018-12_FRMT190040303-1a	A00917:18:HMVKNDSXX:2	AM_Guangxi2018-12	Apis mellifera	5	Guangxi	Southern China	2018	1	13739145000	SRR13871652	3	Deformed wing virus, Lake Sinai virus 4, Apis virga-like virus	MZ821820, MZ821859, MZ822100	10144, 6036, 10376
Am066-CQ2019_FRMT190040285-1a	A00917:18:HMVKNDSXX:1	Am_Chongqing2019	Apis mellifera	5	Chongqing	Southwest	2019	1	15624438300	SRR13871671	3	Deformed wing virus, Lake Sinai virus 3, Chronic bee paralysis virus	MZ821837, MZ821917, (MZ821995, MZ821996)	10146, 6056, (3641, 2257)
Am015-GZ2016_FRMT190040226-1a	A00821:118:HMYC2DSXX:1	Am_GuiZhou2016	Apis mellifera	5	Guizhou	Southwest	2016	1	10520154000	SRR13871600	1	Deformed wing virus	MZ821825	10147
Am025-SC2018_FRMT190040242-1a	A00821:118:HMYC2DSXX:1	Am_Sichuan2018_Mi	Apis mellifera	5	Sichuan	Southwest	2018	1	12208463700	SRR13871657		-
Am057-SC2018_FRMT190040276-1a	A00877:76:HMYKYDSXX:4	Am_Sichuan2018	Apis mellifera	5	Sichuan	Southwest	2018	1	9989749800	SRR13871712	1	Apis rhabdovirus 1	MZ821794	14597
Am061-YN2017_FRMT190040280-1a	A00917:18:HMVKNDSXX:1	Am_Yunnan2017	Apis mellifera	5	Yunnan	Southwest	2017	1	14127261600	SRR13871708	2	Chronic bee paralysis virus, Varroa orthomyxovirus 1	(MZ821993, MZ821994), (MZ822047, MZ822048, MZ822049, MZ822050, MZ822051, MZ822052)	(3646, 2280), (2349, 2299, 2021, 1628, 1497, 989)
Mi002-AH2018_FRRL190040321-1a	A00821:111:HMT5VDSXX:3	Mi_Anhui2018_Am	Varroa destructor	20	Anhui	Eastern China	2018	1	10240551900	SRR13871597	3	Acute bee paralysis virus, Israeli acute paralysis virus, Apis rhabdovirus 2	MZ821784, MZ821844, OM744320	9577, 9573, 14002
Mi-032-ZJ2018_FRRL190040336-1a	A00808:60:HL2CGDSXX:4	Mi_Zhejiang2018_Am	Varroa destructor	20	Zhejiang	Eastern China	2018	1	11197444200	SRR13871696		-
Mi016-HLJ2018_FRRL190040328-1a	A00881:61:HLYNGDSXX:3	Mi_Heilongjiang2018_Am	Varroa destructor	20	Heilongjiang	Northeast	2018	1	13145512200	SRR13871591	2	Varroa destructor virus 5, Varroa picorna-like virus	MZ821945, MZ822077	4183, 7932
Mi020-JL2018-10_FRRL190040330-1a	A00821:111:HMT5VDSXX:2	Mi_Jilin2018-10_Am	Varroa destructor	20	Jilin	Northeast	2018	1	9473007600	SRR13871590	4	Acute bee paralysis virus, Bee Macula-like virus, Israeli acute paralysis virus, Varroa destructor virus 3/5	MZ821785, MZ821799, MZ821845, MZ821947	9586, 6280, 9577, 4159
Mi022-JL2018-8_FRRL190040331-1a	A00821:111:HMT5VDSXX:1	Mi_Jilin2018-8_Am	Varroa destructor	20	Jilin	Northeast	2018	1	11324926800	SRR13871588	1	Acute bee paralysis virus	MZ821786	9573
Mi004-BJ2018_FRRL190040322-1a	A00821:111:HMT5VDSXX:2	Mi_Beijing2018_Am	Varroa destructor	20	Beijing	Northern China	2018	1	9861306000	SRR13871596	1	Lake Sinai virus 4	MZ821918	6029
Mi008-HB2018-9_FRRL190040324-1a	A00821:111:HMT5VDSXX:3	Mi_Hebei2018-9_Am	Varroa destructor	20	Hebei	Northern China	2018	1	10316782200	SRR13871593	3	Deformed wing virus, Varroa destructor virus 3, Varroa destructor virus 5	MZ821839, MZ821942, MZ821949	10145, 4166, 4161
Mi-010-HB2018-10_FRRL190040325-1a	A00881:18:HKYWJDSXX:4	Mi_Hebei2018-10_Am	Varroa destructor	20	Hebei	Northern China	2018	1	12870856800	SRR13871592	3	Acute bee paralysis virus, Varroa destructor virus 3/5, Varroa orthomyxovirus 1	MZ821783, MZ821948, (MZ822053, MZ822054, MZ822055, MZ822056, MZ822057, MZ822058)	9581, 4106, (2349, 2259, 2022, 1629, 1497, 990)
Mi012-HB2018-11_FRRL190040326-1a	A00881:61:HLYNGDSXX:3	Mi_Hebei2018-11_Am	Varroa destructor	20	Hebei	Northern China	2018	1	13333203900	SRR13871594	4	Varroa destructor virus 3, Varroa destructor virus 5, Acute bee paralysis virus, Varroa dicistrovirus 1	MZ821944, MZ821943, OM744314, MZ822069	4197, 4164, 9534, 10319
Mi028-TJ2019_FRRL190040334-1a	A00808:118:HMVFKDSXX:1	Mi_Tianjin2019_Am	Varroa destructor	20	Tianjin	Northern China	2019	1	11052761100	SRR13871698	1	Varroa destructor virus 5	MZ821950	4163
Mi006-GS2018_FRRL190040323-1a	A00808:118:HMVFKDSXX:1	Mi_Gansu2018_Am	Varroa destructor	20	Gansu	Northwest	2018	1	6931990200	SRR13871595	1	Deformed wing virus	MZ821838	10152
Mi030-XJ2018_FRRL190040335-1a	A00821:113:HMTHLDSXX:1	Mi_Xinjiang2018_Am	Varroa destructor	20	Xinjiang	Northwest	2018	1	11031107700	SRR13871697	5	Acute bee paralysis virus, Israeli acute paralysis virus, Varroa destructor virus 3/5, Chronic bee paralysis virus, Varroa dicistrovirus 2	MZ821787, MZ821846, MZ821940, (MZ821997, MZ821998), MZ822073	9584, 9571, 4173, (3644, 2310), 8844
Mi026-SC2018_FRRL190040333-1a	A00881:61:HLYNGDSXX:3	Mi_Sichuan2018_Am	Varroa destructor	20	Sichuan	Southwest	2018	1	10243150200	SRR13871699		-
Total									1922584408500

## Sheet: S2
Table S2:Tagged primer pairs used in the present study and RT-PCR results
Virus name	Primer ID	Primer sequence(5’-3’)	SIZE (bp)	Results
Apis picorna-like virus 1				Negative
	K_rev_1F:7639	TCATGGTGGCGAATAATTGTTACGCAGACAGGTGCT	827
	K_rev_1R:8466	ACTGGGCGAACCCAATTGAT
	K_rev_2F:6049	TCATGGTGGCGAATAATCTGTTCGTTACCCTTGGTTTGA	877
	K_rev_2R:6926	TGACGCCAATAAAAAGCAGTCA
	K3_rev_1F:344	TCATGGTGGCGAATAACCTCGCATCTTCATTCCAT	592
	K3_rev_1R:936	CCATCACCAGTAACATCCAA
	K3_rev_2F:3719	TCATGGTGGCGAATAACCTTCCGCTCCTACTACTA	878
	K3_rev_2R:4597	GCAATACTTCCGAACAACAA
Apis picorna-like virus 2	-	-	-	-
Varroa dicistrovirus 1				Negative
	B_rev_1F:435	TCATGGTGGCGAATAAGCCGTGAAGGATTAGGTAA	761
	B_rev_1R:1196	CGTTGTCGCTGTCTATGT
	B_rev_2F:6084	TCATGGTGGCGAATAACGTTGTCAGAGTGGTGTAT	774
	B_rev_2R:6858	GGTAGCAGGTGGTTGTTC
Apis dicistrovirus 2				Negative
	M_rev_1F:8068	TCATGGTGGCGAATAATGAGGAACATTGTGTCGGTGA	905
	M_rev_1R:8973	CCGCTCTACGAGAAGAACTCA
	M_rev_2F:5680	TCATGGTGGCGAATAATGAGACATTTGGAAGACGTGGA	869
	M_rev_2R:6549	ATCACACCACTTAACTTATCGGA
	M2_rev_1F:960	TCATGGTGGCGAATAACAGAGTGAGGACGATTACC	784
	M2_rev_1R:1744	GAGGCTATATCAGATGAGTGT
	M2_rev_2F:2904	TCATGGTGGCGAATAAGCTAAGAGAAGAGAACAATGG	663
	M2_rev_2R:3567	GGTCTGCTGTGGATATAAGT
Apis dicistrovirus 3				Positive(Figure S14)
	N_rev_1F:3523	TCATGGTGGCGAATAATGGCTTCGATCGTGGCTATTT	844
	N_rev_1R:4367	GCCCATGTTCTGATGAGGTGA
	N_rev_2F:7378	TCATGGTGGCGAATAATACTCCAGGATTTTCGGCTGT	888
	N_rev_2R:8266	TTCCGCAGGAGGCGAAGTAA
Apis dicistrovirus 4				Negative
	O_rev_1F:3335	TCATGGTGGCGAATAAATGGAAGTTCAGATGGACAA	568
	O_rev_1R:3903	GGCATAAGACCTAACCTACC
	O_rev_2F:5007	TCATGGTGGCGAATAATGGTTGATGAGGTGATTGAA	514
	O_rev_2R:5521	AATGGAGGTTAGCGGATTG
Varroa dicistrovirus 2	-	-	-	-
Apis cripavirus	-	-	-	-
Apis iflavirus 1				Positive(Figure S14)
	A_rev_1F:2491	TCATGGTGGCGAATAAGCACCACAAGCTCCTTCATA	893
	A_rev_2R:3384	ACCTCCAAGAACACTCCAATG
	A_rev_2F:858	TCATGGTGGCGAATAAACGTCACGAAAACCATTGGG	848
	A_rev_2R:1706	TCACCGTGTACTCCCTCTACA
Apis iflavirus 2				Negative
	J_rev_1F:6789	TCATGGTGGCGAATAAGTCTTTCTTCTCCCCCGATGA	821
	J_rev_1R:7610	AGTTTCCTTCGAGTTCCACGA
	J_rev_2F:7556	TCATGGTGGCGAATAAACATTGTTCGACCAGTGAAAGA	847
	J_rev_2R:8403	GCCAGAGTAGTCACCACAACA
Varroa picorna-like virus				Negative
	F_rev_1F:7187	TCATGGTGGCGAATAACTCGCCAACTTACAACAAT	692
	F_rev_1R:7879	AAAGTTTACATTCCGTTGC
Apis picorna-like virus 3				Negative
	R_rev_1F:8806	TCATGGTGGCGAATAATCAACCGAGATAACATCCAA	749
	R_rev_1R:9555	CGTCACTACCGAATCAAGA
	R_rev_2F:3968	TCATGGTGGCGAATAACCTATCGCTATGTTCTCCAA	900
	R_rev_2R:4868	GGTAACTCGTCCTCATCAC
Apis picorna-like virus 4				Positive(Figure S14)
	G_rev_bF:8882	TCATGGTGGCGAATAATGGTACTTCTACAACGACTA	775
	G_rev_bR:9657	ATTGAATCTTTAGGCTTAAC
Apis picorna-like virus 5				Negative
	H-rev-1F_s:9715	TCATGGTGGCGAATAATGAACATAGGGCGACAGG	699
	H-rev-1F_l:9715	AGCCTGCGCACCGTGGTGAACATAGGGCGACAGG
	H-rev-1R:10414	CCAATAAAGGCAAGAATA
	H-rev-2F_s:8532	TCATGGTGGCGAATAATCTGACCCTAAACAAACTC	723
	H-rev-2F_l:8532	AGCCTGCGCACCGTGGTCTGACCCTAAACAAACTC
	H-rev-2R:9255	TGACGCTCAAGTTCAGTTT
	H-rev-2F_s:4456	TCATGGTGGCGAATAACACTACTCACCGCTAACAA	626
	H-rev-2R:5082	CACCATCAACGACACCAT
Apis picorna-like virus 6				Negative
	S_rev_1F:10199	TCATGGTGGCGAATAACGGCGAGGAATAGAAGTG	799
	S_rev_1R:10998	GCAATACCAACCAACTAAGG
	S_rev_2F:7607	TCATGGTGGCGAATAACAATAGCGAAGCAAGGTATG	932
	S_rev_2R:8539	TCCAGCCATTCAACAACAT
Apis nora virus 2				Negative
	I_rev_1F:9122	TCATGGTGGCGAATAATCGGTGGGAGACTTGATTT	900
	I_rev_1R:10022	CCAAGGACACCACCCAGTA
	I2_rev_1F:9329	TCATGGTGGCGAATAAATACTCCTACGAAGCCTAA	535
	I2_rev_1R:9864	GATGTCAAGAACCGAAGA
	I2_rev_2F:3137	TCATGGTGGCGAATAATGGTATCTTCTCCTTCAAC	553
	I2_rev_2R:3690	CTAACGGTATCAACAACAC
Apis polycipivirus				Negative
	T_rev_1F:8921	TCATGGTGGCGAATAATTCCAATACAGACGCTCAA	803
	T_rev_1R:9724	TTACCTACCATTCCAACACA
	T_rev_2F:7300	TCATGGTGGCGAATAACCGATTGCTTCTATTCTGAC	972
	T_rev_2R:8272	GCTTGTGCTGGTGTTATAC
Apis virga-like virus	-	-	-	-
Apis hypovirus 1	-	-	-	-
Apis hypovirus 2	-	-	-	-
Apis hypovirus 3	-	-	-	-
Apis rhabdovirus 3				Negative
	Dr_rev_1F:11749	TCATGGTGGCGAATAACTGGGTCTTTGCCTGTTGG	748
	Dr_rev_1R:12497	TACCTGGGACAACATCATTC
	Dr2_rev_1F:11749	AGCCTGCGCACCGTGGCTGGGTCTTTGCCTGTTGG	748
	Dr2_rev_1R:12497	TACCTGGGACAACATCATTC
	Dr3_rev_1F:11749	CGTTCCCCGCCGTCCTGGGTCTTTGCCTGTTGG	748
	Dr3_rev_1R:12497	TACCTGGGACAACATCATTC
	Dr3_rev_2F:4431	TCATGGTGGCGAATAATGGTTCTATGTCTGCCTTC	810
	Dr3_rev_2R:5241	TCGGTGTTGGAGTCTTATG
Apis rhabdovirus 4				Positive(Figure S14)
	Er_rev_1F:6656	TCATGGTGGCGAATAAAGGGAGTCGAGATCCTCTCT	847
	Er_rev_1R:7503	TCCTCTAGTATGTGTGGGTCG
	Er_rev_2F:5158	TCATGGTGGCGAATAATCTTTAGGGCACACACCTATAAT	849
	Er_rev_2R:6007	TCCAGGATCCAACTTACCCA
Apis rhabdovirus 5	-	-	-	-

## Sheet: S3
Table S3:Small RNA samples and data generated
Virus	Small RNA library ID	Data generated(No. of Reads)	Host	No. of reads mapped to the host genome	No. of reads mapped to novel viruses
Apis picorna-like virus 1	Am-065-ZJ2019	20785906	A. mellifera	17550269	6
Apis picorna-like virus 2	Am-044-LN2018	17794560	A. mellifera	13990953	1
Varroa dicistrovirus 1	Mi-012-HB2018-11	5532257	V. destructor	1930042	462
Apis dicistrovirus 2	Acc-005-FJ2019	16739077	A. cerana	6472398	4
Apis dicistrovirus 3	Am-036-JL2018	16304189	A. mellifera	11043662	6
Apis dicistrovirus 4	Am-053-SAX2017	19244410	A. mellifera	17873727	67
Varroa dicistrovirus 2	Mi-030-XJ2018	12261910	V. destructor	5106183	1586
Apis cripavirus	AM-LN-2017-11	18624236	A. mellifera	9887443	7
Apis iflavirus 1	AM-069-HB2018-5	18046283	A. mellifera	10106211	31
Apis iflavirus 2	AM-081-HN2017-8	21852388	A. mellifera	18984267	2
Varroa picorna-like virus	Mi-016-HLJ2018	12015689	V. destructor	7142830	241
Apis picorna-like virus 3	Acc-029-YN2019	18037863	A. cerana	10956636	3
Apis picorna-like virus 4	Acc-018-LN2019	14160194	A. cerana	7303254	23591
Apis picorna-like virus 5	Acc-029-YN2019	18037863	A. cerana	10956636	71
Apis picorna-like virus 6	Acc-029-YN2019	18037863	A. cerana	10956636	2
Apis nora virus 2	Am-031-ZJ2018	16937170	A. mellifera	7232098	2158
Apis polycipivirus	Acc-029-YN2019	18037863	A. cerana	10956636	6
Apis hypovirus 1	Am-036-JL2018	16304189	A. mellifera	11043662	0
Apis hypovirus 2	Am-036-JL2018	16304189	A. mellifera	11043662	0
Apis hypovirus 3	Am-027-HLJ2019	18218702	A. mellifera	16178968	0
Apis rhabdovirus 3	Acc-026-SC2019	16666549	A. cerana	5689494	26
Apis rhabdovirus 4	Acc-030-ZJ2019	19654084	A. cerana	7522597	318
Apis rhabdovirus 5	Am-025-HLJ2017	14934769	A. mellifera	12250794	11

## Sheet: S4
Table S4:Intra-species nucleotide and amino acid similarity (%) of APLV4
nt\aa	Acc013	Acc006	Acc011	Acc001	Acc016	Acc009	Acc017	Acc014	Acc007	Acc023	Acc018	Acc005	Am012	Acc024	Acc020	Acc008
Acc013		100	100	99.89	99.93	99.93	99.82	99.82	99.82	97.87	99.64	99.64	98.85	96.11	95.93	96.11
Acc006	100		100	99.89	99.93	99.93	99.82	99.82	99.82	97.87	99.64	99.64	98.85	96.11	95.93	96.11
Acc011	100	100		99.89	99.93	99.93	99.82	99.82	99.82	97.87	99.64	99.64	98.85	96.11	95.93	96.11
Acc001	99.98	99.98	99.98		99.89	99.89	99.79	99.71	99.79	97.84	99.61	99.61	98.81	96.07	95.89	96.07
Acc016	99.96	99.96	99.96	99.96		99.93	99.82	99.75	99.82	97.87	99.64	99.64	98.85	96.11	95.93	96.11
Acc009	99.98	99.98	99.98	99.98	99.96		99.89	99.82	99.89	97.94	99.71	99.68	98.88	96.14	95.96	96.14
Acc017	99.9	99.9	99.9	99.9	99.89	99.93		99.78	99.78	97.84	99.6	99.57	98.77	96.04	95.86	96.04
Acc014	99.87	99.87	99.87	99.85	99.83	99.87	99.85		99.71	97.76	99.53	99.5	98.7	95.96	95.78	95.96
Acc007	99.81	99.81	99.81	99.81	99.82	99.83	99.79	99.77		97.98	99.75	99.71	98.92	96.18	96	96.18
Acc023	96.13	96.13	96.13	96.14	96.14	96.16	96.11	96.12	96.28		97.87	97.91	97.08	94.38	94.2	94.38
Acc018	98.97	98.97	98.97	98.99	98.99	99	98.95	98.94	99.12	96.14		99.89	99.1	96.4	96.18	96.4
Acc005	99.05	99.05	99.05	99.06	99.06	99.06	99.01	99	99.18	96.17	99.51		99.1	96.4	96.18	96.4
Am012	96.38	96.38	96.38	96.39	96.39	96.39	96.32	96.33	96.47	93.56	96.76	96.92		96.22	96.22	96.29
Acc024	90.97	90.97	90.97	90.97	90.98	90.98	90.91	90.92	91.03	88.06	91.36	91.51	91.79		99.39	99.64
Acc020	90.83	90.83	90.83	90.84	90.84	90.84	90.77	90.78	90.86	87.86	91.21	91.36	91.44	98.85		99.32
Acc008	91.03	91.03	91.03	91.04	91.04	91.04	90.97	90.98	91.07	88.1	91.42	91.55	91.86	99.41	98.74

## Sheet: S5
Table S5:Summary of results from Nanopore seuquencing
Library ID	Illumina Library ID	Reference virus	Total Base (pass)	Total no. of reads (pass)
A	Am031-ZJ2018_FRMT190040251-1a	LSV	1418920928	1600902
B	Am038-JS2017_FRMT190040258-1a	DWV	1420578494	1712585
C	Mi002-AH2018_FRRL190040321-1a	VDV2, VDV3/5	319382658	501213
D	Mi004-BJ2018_FRRL190040322-1a	VDV2, VDV3/5	357208168	564099
E	AM-HUN-2017-3-1_FRMT190040305-1a	LSV	2347699818	2398078
F	AM-JS-2017-4-1_FRMT190040311-1a	DWV	2438507948	2661322

## Sheet: S6
Table S6:Summary of the bioinformatics resources used in this study
Software	Version	Setting	URL
Fastp	v0.19	default	https://github.com/OpenGene/fastp
SortMeRNA	v2.1b	default	http://bioinfo.lifl.fr/RNA/sortmerna
Trinity	v2.5.1	default	http://www.nature.com/nbt/index.html.
Blastn	v2.10.0+	-evalue 1e-10	ftp://ftp.ncbi.nlm.nih.gov/blast/executables/blast+/LATEST
Diamond	v2.10.0+	--evalue 1e-5	https://www.wsi.uni-tuebingen.de/lehrstuehle/algorithms-in-bioinformatics/software/diamond/
Bowtie2	v2.3.5.1	--end-to-end --no-mixed --no-discordant	http://bowtie-bio.sourceforge.net/bowtie2/index.shtml
SAMtools	v1.9	view -bSF4; sort; rmdup; index	https://github.com/samtools/samtools
Geneious prime	v2019.2.3	default	https://www.geneious.com/
Guppy	v4.0.23	default	https://nanoporetech.com/
NanoFilt	v2.6.0	-q 7	https://github.com/wdecoster/nanofilt
Minimap2	v2.17-r974-dirty	default	https://github.com/lh3/minimap2
Canu	v2.2.1	genomeSize=10k -nanopore	https://canu.readthedocs.io/en/latest/index.html
MAFFT	v7.407	Iterative refinement option: L-INS-i	https://mafft.cbrc.jp/alignment/software/
TrimAl	v1.4	-automated1	http://trimal.cgenomics.org/
IQ-TREE	v1.6.12	-m TEST -alrt 1000 -bb 1000	http://www.iqtree.org/
cutadapt	v3.4	-a AGATCGGAAGAGCACACGTCT -g GTTCAGAGTTCTACAGTCCGACGATC	https://cutadapt.readthedocs.io/en/stable/
RStudio	v4.1.2	default	https://www.rstudio.com/
